# Supplementary material for: TLC–Densitometry for Determination of Omeprazole in Simple and Combined Pharmaceutical Preparations
Source: Pharmaceuticals (Basel). 2022 Aug 18;15(8):1016. doi: 10.3390/ph15081016 (PMC9416117; doi:10.3390/ph15081016)
Supplement: Supplementary file 1 [file pharmaceuticals-15-01016-s001.zip]

Archive with 1 entries (1 files):
- pharmaceuticals-1824977-supplementary(1) - 17 August.pdf
